# Supplementary material for: Performance of Copeptin for Early Diagnosis of Acute Coronary Syndromes: A Systematic Review and Meta-Analysis of 14,139 Patients
Source: J Cardiovasc Dev Dis. 2021 Dec 27;9(1):6. doi: 10.3390/jcdd9010006 (PMC8780262; doi:10.3390/jcdd9010006)
Supplement: Supplementary file 1 [file jcdd-09-00006-s001.zip]

Archive with 1 entries (1 files):
- jcdd-1483606-supplementary.pdf
